# Supplementary material for: Total Hip Arthroplasty Complications in Sickle Cell Disease: Systematic Review and Meta-Analysis
Source: J Clin Med. 2024 Jul 15;13(14):4129. doi: 10.3390/jcm13144129 (PMC11277652; doi:10.3390/jcm13144129)
Supplement: Supplementary file 1 [file jcm-13-04129-s001.zip]

Archive with 2 entries (2 files):
- jcm-3075084-Supplementary S1.pdf
- jcm-3075084-Supplementary S2.pdf
